# Supplementary material for: Performance of the VITEK® MS system for the identification of filamentous fungi in a microbiological laboratory in Chile
Source: PLoS One. 2024 Dec 23;19(12):e0315690. doi: 10.1371/journal.pone.0315690 (PMC11666008; doi:10.1371/journal.pone.0315690)
Supplement: S1 Table — Origin, sample type, identification (ID), and identification score (ID%) of included fungal isolates. (XLSX) [file pone.0315690.s001.xlsx]

## Sheet: S1 Table
STRAIN N°	REFERENCE ID	ORIGIN LAB	ORIGIN STRAIN	SAMPLE TYPE	VITEK MS ID	ID%	CATEGORY
1	ASPERGILLUS VERSICOLOR	UNIVERSIDAD DE VALPARAISO	STRAIN COLLECTION	ENVIRONMENTAL SAMPLE	ASPERGILLUS VERSICOLOR	99.9	Species ID +
2	ASPERGILLUS FLAVUS	UNIVERSIDAD DE VALPARAISO	STRAIN COLLECTION	BRONCHOALVEOLAR LAVAGE	ASPERGILLUS FLAVUS/ORYZAE	99.9	Complex ID +
3	ASPERGILLUS NIGER COMPLEX	UNIVERSIDAD DE VALPARAISO	STRAIN COLLECTION	BRONCHOALVEOLAR LAVAGE	ASPERGILLUS NIGER COMPLEX	99.9	Complex ID +
4	ASPERGILLUS SYDOWII	UNIVERSIDAD DE VALPARAISO	STRAIN COLLECTION	ENVIRONMENTAL SAMPLE	ASPERGILLUS SYDOWII	99.9	Species ID +
5	ASPERGILLUS TRITICI	UNIVERSIDAD DE VALPARAISO	STRAIN COLLECTION	ENVIRONMENTAL SAMPLE	NO IDENTIFICATION	NA	No ID
6	SPOROTHRIX CHILENSIS	UNIVERSIDAD DE VALPARAISO	STRAIN COLLECTION	SKIN BIOPSY	NO IDENTIFICATION	NA	No ID
7	LICHTHEIMIA CORYMBIFERA	UNIVERSIDAD DE VALPARAISO	STRAIN COLLECTION	BRONCHOALVEOLAR LAVAGE	LICHTHEIMIA CORYMBIFERA	99.9	Species ID +
8	RHIZOPUS ARRHIZUS (37°C) complex	UNIVERSIDAD DE VALPARAISO	STRAIN COLLECTION	PARANASAL SINUS BIOPSY	RHIZOPUS ARRHIZUS COMPLEX	99.9	Complex ID +
9	RHIZOPUS MICROSPORUS	UNIVERSIDAD DE VALPARAISO	STRAIN COLLECTION	BRONCHOALVEOLAR LAVAGE	RHIZOPUS MICROSPORUS COMPLEX	99.9	Complex ID +
10	ASPERGILLUS CALIDOUSTUS	UNIVERSIDAD DE VALPARAISO	STRAIN COLLECTION	ENVIRONMENTAL SAMPLE	ASPERGILLUS CALIDOUSTUS	99.9	Species ID +
11	FUSARIUM PROLIFERATUM	CLINICA ALEMANA	CLINICAL SAMPLE	CORNEA	FUSARIUM PROLIFERATUM	99.9	Species ID +
12	ASPERGILLUS FUMIGATUS	CLINICA ALEMANA	CLINICAL SAMPLE	MAXILLARY SINUS TISSUE	ASPERGILLUS FUMIGATUS	99.9	Species ID +
13	FUSARIUM SOLANI COMPLEX	CLINICA ALEMANA	CLINICAL SAMPLE	RIGHT EYE TISSUE	FUSARIUM SOLANI COMPLEX	99.9	Complex ID +
14	ASPERGILLUS FUMIGATUS	CLINICA ALEMANA	CLINICAL SAMPLE	BRONCHOALVEOLAR LAVAGE	ASPERGILLUS FUMIGATUS	99.9	Species ID +
15	FUSARIUM SOLANI COMPLEX	CLINICA ALEMANA	CLINICAL SAMPLE	CORNEA	FUSARIUM SOLANI COMPLEX	99.9	Complex ID +
16	ASPERGILLUS FUMIGATUS	CLINICA ALEMANA	CLINICAL SAMPLE	BRONCHOALVEOLAR LAVAGE	ASPERGILLUS FUMIGATUS	99.9	Species ID +
17	FUSARIUM SOLANI COMPLEX	CLINICA ALEMANA	CLINICAL SAMPLE	CORNEA	FUSARIUM SOLANI COMPLEX	99.9	Complex ID +
18	FUSARIUM PROLIFERATUM	CLINICA ALEMANA	CLINICAL SAMPLE	ETHMOID BONE	FUSARIUM PROLIFERATUM	99.9	Species ID +
19	ASPERGILLUS BRASILIENSIS ATCC 16404	CLINICA ALEMANA	ATCC	ATCC	ASPERGILUS BRASILIENSIS	99.9	Species ID +
20	ASPERGILLUS TERREUS COMPLEX	UNIVERSIDAD DE CHILE	STRAIN COLLECTION	UNSPECIFIED	ASPERGILLUS TERREUS COMPLEX	99.9	Complex ID +
21	ASPERGILLUS TERREUS COMPLEX	UNIVERSIDAD DE CHILE	STRAIN COLLECTION	UNSPECIFIED	ASPERGILLUS TERREUS COMPLEX	99.9	Complex ID +
22	ASPERGILLUS FUMIGATUS	UNIVERSIDAD DE CHILE	STRAIN COLLECTION	UNSPECIFIED	ASPERGILLUS FUMIGATUS	99.9	Species ID +
23	ASPERGILLUS FUMIGATUS	UNIVERSIDAD DE CHILE	STRAIN COLLECTION	UNSPECIFIED	ASPERGILLUS FUMIGATUS	99.9	Species ID +
24	ASPERGILLUS NIGER COMPLEX	UNIVERSIDAD DE CHILE	STRAIN COLLECTION	UNSPECIFIED	ASPERGILLUS NIGER COMPLEX	99.9	Complex ID +
25	ASPERGILLUS CALIDOUSTUS	CLINICA ALEMANA	CLINICAL SAMPLE	ENVIRONMENTAL SAMPLE	ASPERGILLUS CALIDOUSTUS	99.9	Species ID +
26	ASPERGILLUS FUMIGATUS	UNIVERSIDAD DE VALPARAISO	STRAIN COLLECTION	BRONCHOALVEOLAR LAVAGE	ASPERGILLUS FUMIGATUS	99.9	Species ID +
27	SPOROTHRIX GLOBOSA	UNIVERSIDAD DE VALPARAISO	STRAIN COLLECTION	SKIN BIOPSY	SPOROTHRIX SCHENCKII COMPLEX	99.9	Complex ID +
28	ALTERNARIA ALTERNATA	UNIVERSIDAD DE VALPARAISO	STRAIN COLLECTION	PARANASAL SINUS BIOPSY	ALTERNARIA ALTERNATA	99.9	Species ID +
29	PENICILLIUM ROQUEFORTI	UNIVERSIDAD DE VALPARAISO	STRAIN COLLECTION	ENVIRONMENTAL SAMPLE	PENICILLIUM ROQUEFORTI	99.9	Species ID +
30	TRICHOPHYTON RUBRUM	HOSPITAL MILITAR DE SANTIAGO	CLINICAL SAMPLE	TOE NAIL	TRICHOPHYTON RUBRUM	99.9	Species ID +
31	TRICHOPHYTON RUBRUM	HOSPITAL MILITAR DE SANTIAGO	CLINICAL SAMPLE	TOE NAIL	TRICHOPHYTON RUBRUM	99.9	Species ID +
32	TRICHOPHYTON RUBRUM	HOSPITAL MILITAR DE SANTIAGO	CLINICAL SAMPLE	TOE NAIL	TRICHOPHYTON RUBRUM	99.9	Species ID +
33	TRICHOPHYTON RUBRUM	HOSPITAL MILITAR DE SANTIAGO	CLINICAL SAMPLE	TOE NAIL	TRICHOPHYTON RUBRUM	99.9	Species ID +
34	TRICHOPHYTON RUBRUM	HOSPITAL MILITAR DE SANTIAGO	CLINICAL SAMPLE	TOE NAIL	TRICHOPHYTON RUBRUM	99.9	Species ID +
35	EPIDERMOPHYTON FLOCCOSUM	UNIVERSIDAD DE VALPARAISO	STRAIN COLLECTION	SKIN SCRAPING	EPIDERMOPHYTON FLOCCOSUM	99.9	Species ID +
36	SAROCLADIUM STRICTUM	UNIVERSIDAD DE VALPARAISO	STRAIN COLLECTION	BLOOD CULTURE	SAROCLADIUM STRICTUM	99.9	Species ID +
37	ASPERGILLUS TERREUS complex	UNIVERSIDAD DE VALPARAISO	STRAIN COLLECTION	BRONCHOALVEOLAR LAVAGE	ASPERGILLUS TERREUS COMPLEX	99.9	Complex ID +
38	FUSARIUM OXYSPORUM complex	UNIVERSIDAD DE VALPARAISO	STRAIN COLLECTION	TRACHEAL ASPIRATE	FUSARIUM OXYSPORUM COMPLEX	99.9	Complex ID +
39	TRICHOPHYTON TONSURANS	UNIVERSIDAD DE CHILE	STRAIN COLLECTION	UNSPECIFIED	TRICHOPHYTON TONSURANS	99.9	Species ID +
40	PENICILLIUM CHRYSOGENUM	CLINICA ALEMANA	CLINICAL SAMPLE	TRACHEAL ASPIRATE	PENICILLIUM CHRYSOGENUM	99.9	Species ID +
42	RHIZOPUS MICROSPORUS (37°C)	UNIVERSIDAD DE VALPARAISO	STRAIN COLLECTION	BRONCHOALVEOLAR LAVAGE	RHIZOPUS MICROSPORUS COMPLEX	99.9	Complex ID +
43	PSEUDALLESCHERIA BOYDII	UNIVERSIDAD DE VALPARAISO	STRAIN COLLECTION	ENVIRONMENTAL SAMPLE	PSEUDALLESCHERIA BOYDII	99.9	Species ID +
44	CURVULARIA SPICIFERA	CLINICA ALEMANA	CLINICAL SAMPLE	CORNEA	CURVULARIA SPICIFERA	99.9	Species ID +
45	MUCOR VELUTINOSUS	CLINICA ALEMANA	CLINICAL SAMPLE	BRONCHOALVEOLAR LAVAGE	MUCOR VELUTINOSUS	99.9	Species ID +
46	ASPERGILLUS FUMIGATUS	UNIVERSIDAD DE VALPARAISO	STRAIN COLLECTION	TRACHEAL ASPIRATE	ASPERGILLUS FUMIGATUS	99.9	Species ID +
47	ASPERGILLUS FLAVUS	UNIVERSIDAD DE VALPARAISO	STRAIN COLLECTION	BRONCHOALVEOLAR LAVAGE	ASPERGILLUS FLAVUS/ORYZAE	99.9	Complex ID +
48	LICHTHEIMIA CORYMBIFERA	UNIVERSIDAD DE VALPARAISO	STRAIN COLLECTION	BRONCHOALVEOLAR LAVAGE	LICHTHEIMIA CORYMBIFERA	99.9	Species ID +
49	PENICILLIUM CANESCENS	HOSPITAL CLÍNICO RED DE SALUD UC-CHRISTUS	CLINICAL SAMPLE	UNSPECIFIED	NO IDENTIFICATION	NA	No ID
50	RHIZOPUS DELEMAR	HOSPITAL CLÍNICO RED DE SALUD UC-CHRISTUS	CLINICAL SAMPLE	PARANASAL SINUS BIOPSY	NO IDENTIFICATION	NA	No ID
51	ASPERGILLUS NIGER COMPLEX	HOSPITAL CLÍNICO RED DE SALUD UC-CHRISTUS	CLINICAL SAMPLE	ENVIRONMENTAL SAMPLE	ASPERGILLUS NIGER COMPLEX	99.9	Complex ID +
52	ASPERGILLUS FUMIGATUS	HOSPITAL CLÍNICO RED DE SALUD UC-CHRISTUS	CLINICAL SAMPLE	UNSPECIFIED	ASPERGILLUS FUMIGATUS	99.9	Species ID +
53	ASPERGILLUS FUMIGATUS	HOSPITAL CLÍNICO RED DE SALUD UC-CHRISTUS	CLINICAL SAMPLE	SPUTUM	ASPERGILLUS FUMIGATUS	99.9	Species ID +
54	ASPERGILLUS NIGER COMPLEX	HOSPITAL CLÍNICO RED DE SALUD UC-CHRISTUS	CLINICAL SAMPLE	BRONCHIL ASPIRATE	ASPERGILLUS NIGER COMPLEX	99.9	Complex ID +
55	ASPERGILLUS NIGER COMPLEX	HOSPITAL CLÍNICO RED DE SALUD UC-CHRISTUS	CLINICAL SAMPLE	BONE TISSUE	ASPERGILLUS NIGER COMPLEX	99.9	Complex ID +
56	ASPERGILLUS NIDULANS	HOSPITAL CLÍNICO RED DE SALUD UC-CHRISTUS	CLINICAL SAMPLE	SPUTUM	ASPERGILLUS NIDULANS	99.9	Species ID +
57	ASPERGILLUS NIGER COMPLEX	HOSPITAL CLÍNICO RED DE SALUD UC-CHRISTUS	CLINICAL SAMPLE	SPUTUM	ASPERGILLUS NIGER COMPLEX	99.9	Complex ID +
58	ASPERGILLUS FUMIGATUS	HOSPITAL CLÍNICO RED DE SALUD UC-CHRISTUS	CLINICAL SAMPLE	SPUTUM	ASPERGILLUS FUMIGATUS	99.9	Species ID +
59	ASPERGILLUS TERREUS COMPLEX	HOSPITAL CLÍNICO RED DE SALUD UC-CHRISTUS	CLINICAL SAMPLE	SPUTUM	ASPERGILLUS TERREUS COMPLEX	99.9	Complex ID +
60	PENICILLIUM CHRYSOGENUM	HOSPITAL CLÍNICO RED DE SALUD UC-CHRISTUS	CLINICAL SAMPLE	ENVIRONMENTAL SAMPLE	PENICILLIUM CHRYSOGENUM	99.9	Species ID +
61	SAROCLADIUM KILIENSE	HOSPITAL LUIS CALVO MACKENNA	CLINICAL SAMPLE	BLOOD CULTURE	SAROCLADIUM KILIENSE	99.9	Species ID +
62	ASPERGILLUS FUMIGATUS	UNIVERSIDAD DE VALPARAISO	STRAIN COLLECTION	TRACHEAL ASPIRATE	ASPERGILLUS FUMIGATUS	99.9	Species ID +
63	PENICILLIUM BREVICOMPACTUM	UNIVERSIDAD DE VALPARAISO	STRAIN COLLECTION	ENVIRONMENTAL SAMPLE	NO IDENTIFICATION	NA	No ID
64	FUSARIUM OXYSPORUM complex	UNIVERSIDAD DE VALPARAISO	STRAIN COLLECTION	BRONCHOALVEOLAR LAVAGE	FUSARIUM OXYSPORUM COMPLEX	99.9	Complex ID +
65	PENICILLIUM EXPANSUM	UNIVERSIDAD DE VALPARAISO	STRAIN COLLECTION	ENVIRONMENTAL SAMPLE	NO IDENTIFICATION	NA	No ID
66	ASPERGILLUS FUMIGATUS	CLINICA ALEMANA	CLINICAL SAMPLE	BRONCHOALVEOLAR LAVAGE	ASPERGILLUS FUMIGATUS	99.9	Species ID +
67	COCCIDIODES POSADASII	CLINICA ALEMANA	CLINICAL SAMPLE	BRONCHOALVEOLAR LAVAGE	COCCIDIOIDES IMMITIS/POSADASII	99.9	Genus ID +
68	PURPUREOCILLIUM LILACINUM	UNIVERSIDAD DE VALPARAISO	STRAIN COLLECTION	ENVIRONMENTAL SAMPLE	PURPUREOCILLIUM LILACINUM	99.9	Species ID +
